# Supplementary material for: Genome-wide investigation of histone acetyltransferase gene family and its responses to biotic and abiotic stress in foxtail millet (Setaria italica [L.] P. Beauv)
Source: BMC Plant Biol. 2022 Jun 14;22:292. doi: 10.1186/s12870-022-03676-9 (PMC9199193; doi:10.1186/s12870-022-03676-9)
Supplement: Supplementary file 1 — Additional file 1: Table S1. Basic physicochemical properties, Secondary structure prediction and subcellular localization of HATs in Setaria italica. [file 12870_2022_3676_MOESM1_ESM.xlsx]

## Sheet: Table1
Additional file 1. Basic physicochemical properties, secondary structure prediction and subcellular localization of HATs in Setaria italica
Gene name	Gene ID	Chromosome	Start	End	Number of amino acids	Isoelectric point	Molecular weight	Instability index	Aliphatic index	Grand average of hydropathicity	Alpha helix（%）	Extended strand (%)	Beta turn (%)	Random coil (%)	Subcellular localization
SiHAT1	Seita.1G016200.1	1	1408810	1415898	676	9.49	73946.6	64.49	64.91	-0.758	0.3343	0.0666	0.034	0.5651	Nuclear
SiHAT2	Seita.1G093400.1	1	8226084	8238005	1722	8.41	193779	51.08	64.55	-0.671	0.3219	0.0994	0.0287	0.55	Nuclear
SiHAT3	Seita.1G222200.1	1	30066271	30071465	707	5.1	77674	59.46	72.05	-0.697	0.3762	0.0622	0.0212	0.5403	Nuclear
SiHAT4	Seita.2G043800.1	2	3521084	3529967	1274	7.2	144324	53.25	67.2	-0.567	0.4965	0.0726	0.0304	0.4005	nuclear
SiHAT5	Seita.2G154800.1	2	22217294	22239544	5068	5.85	563547	45.7	89.72	-0.172	0.3643	0.112	0.037	0.4866	Nuclear
SiHAT6	Seita.2G183200.1	2	27835799	27841209	470	4.99	52458.4	48.41	90.19	-0.286	0.3787	0.2	0.0404	0.3809	Mitochondrial
SiHAT7	Seita.2G272400.1	2	37214286	37221484	1198	6.05	133781	57.59	77.19	-0.599	0.3878	0.1137	0.0449	0.4536	Nuclear
SiHAT8	Seita.2G299000.1	2	39265652	39271852	581	8.53	64096.4	71.38	55.52	-0.984	0.5318	0.0588	0.0259	0.3835	Nuclear
SiHAT9	Seita.2G326000.1	2	41360971	41372516	425	7.07	47425.4	36.14	84.49	-0.501	0.6676	0.0376	0.0318	0.263	Nuclear
SiHAT10	Seita.2G328800.1	2	41595648	41603366	1254	9.41	137905	70.22	57.19	-0.918	0.3173	0.0765	0.0397	0.5666	Nuclear
SiHAT11	Seita.2G398400.1	2	46215552	46221344	441	7.21	50338.4	41.05	75.85	-0.583	0.4939	0.1133	0.0551	0.3377	Endoplasmic reticulum
SiHAT12	Seita.3G366500.1	3	46981012	46995352	1715	5.25	193379	51.49	75.12	-0.663	0.3647	0.1146	0.0403	0.4804	Nuclear
SiHAT13	Seita.4G027300.1	4	1781574	1785951	346	6.65	39271.7	45.18	73.29	-0.746	0.2778	0.0703	0.0278	0.6242	Nuclear
SiHAT14	Seita.4G200100.1	4	31872825	31887569	1763	5.31	198370	51.62	72.04	-0.794	0.2073	0.0952	0.042	0.6555	Mitochondrial
SiHAT15	Seita.4G271400.1	4	38804311	38813976	1569	8.68	177479	51.19	69.97	-0.599	0.3673	0.0993	0.0551	0.4783	Nuclear
SiHAT16	Seita.5G245000.1	5	30720688	30724992	353	9.2	38076.5	64.54	58.73	-0.828	0.3729	0.0903	0.031	0.5058	Nuclear
SiHAT17	Seita.5G411200.1	5	43527986	43531785	427	8.69	47760.5	50.43	89.95	-0.188	0.2186	0.1067	0.043	0.6317	Nuclear
SiHAT18	Seita.5G418300.1	5	44110004	44117354	1161	6.67	131123	50.77	69.53	-0.502	0.1826	0.1164	0.0439	0.6571	Nuclear
SiHAT19	Seita.6G009400.1	6	621314	628373 f	612	5.33	66820.9	55.08	51.88	-1.002	0.4231	0.1399	0.0629	0.3741	Cytoplasmic
SiHAT20	Seita.6G078100.1	6	7010285	7016455	775	4.96	85422.6	58.04	71.99	-0.771	0.4545	0.0978	0.0274	0.4202	Nuclear
SiHAT21	Seita.7G143400.1	7	23254046	23258366	572	8.82	63909.5	38.24	85.79	-0.285	0.3592	0.1282	0.0583	0.4544	Nuclear
SiHAT22	Seita.8G053600.1	8	4674484	4682125	583	5.65	64372.4	50.96	70.74	-0.688	0.356	0.1497	0.068	0.4263	Cytoplasmic
SiHAT23	Seita.9G263000.1	9	21742690	21747886	515	6.25	56898.6	45.59	63.38	-0.661	0.3066	0.0941	0.0325	0.5668	Nuclear
SiHAT24	Seita.9G553300.1	9	57060719	57066495	714	9.86	77219.5	59.54	56.36	-0.949	0.3658	0.0997	0.033	0.5016	Nuclear
